# Supplementary material for: High Occurrence of Shiga Toxin-Producing Escherichia coli in Raw Meat-Based Diets for Companion Animals—A Public Health Issue
Source: Microorganisms. 2021 Jul 21;9(8):1556. doi: 10.3390/microorganisms9081556 (PMC8398718; doi:10.3390/microorganisms9081556)
Supplement: Supplementary file 1 [file microorganisms-09-01556-s001.zip]

Archive with 2 entries (2 files):
- Supplementary Material STEC RMBDs Microorganisms  2021, 9, x. .xlsx
- __MACOSX/._Supplementary Material STEC RMBDs Microorganisms  2021, 9, x. .xlsx
