# Supplementary material for: High Occurrence of Shiga Toxin-Producing Escherichia coli in Raw Meat-Based Diets for Companion Animals—A Public Health Issue
Source: Microorganisms. 2021 Jul 21;9(8):1556. doi: 10.3390/microorganisms9081556 (PMC8398718; doi:10.3390/microorganisms9081556)
Supplement: Supplementary file 1 [file microorganisms-09-01556-s001.zip › Supplementary Material STEC RMBDs Microorganisms 2021, 9, x. .xlsx]

## Sheet: Sample analyses  
Treier et al., 2021 High occurrence of Shiga toxin-producing Escherichia coli in raw meat-based diets for companion animals – a public health issue. Microorganisms 2021, 9, x.
Sampling, PCR stx screening, and STEC isolation data
Sample no.	Type of meat	Supplier	Ingredients (German)	stx screening (GDS)	stx1-Ct-value	stx2-Ct-value	STEC recovery Brolacin agar* SC - P - pP - ISC	STEC recovery Chrom agar* SC - P - pP - ISC	Isolate ID
LS 01	Beef ( liver)	A	100% Rinderleber	positive	18.46	> 35	90 - 30 - 1/8 - 2	100 - 20 - 19 - 2	LSB1 P21-24 LSB1 P21-51 LSC 1-7 LSC 1-58
LS 02	Rabbit	A	100% Kaninchenfleisch und Karkassen zerkleinert	positive	23.32	16.63	90 - 30 - 6 - 2	40 - 8 - 0 - 0	LSB 2-27b LSB 2-42b
LS 03	Beef (rumen)	A	Rinderpansen	negative
LS 04	Turkey	A	100% Muskelfleisch Pute	positive	21.47	> 35	120 - 30 - 0 - 0	170 - 18 - 0 - 0	-
LS 05	Horse	J	100% Pferdefleisch	positive	20.37	26.22	150 - 15 - 0 - 0	60 - 10 - 3 - 1	LSC 5-20
LS 06	Beef	F	100% Muskelabschnitte	positive	22.17	28.74	160 - 16 - 0 - 0	72 - 9 - 2 - 1	LSC 6-3
LS 07	Chicken	F	100% Muskelabschnitte	negative
LS 08	Beef	E	Kuhfleisch mager, hoher Sehnen- und Flexenanteil	negative
AT 01	Chicken	A	100% Geflügelkarkassen	negative
AT 02	Beef	A	100% Muskelfleisch	negative
AT 03	Horse	A	100% Muskelfleisch	negative
AT 04	Beef	F	100% Muskelabschnitte	positive	16.26	25.76	110 - 11 - 1 - 1	100 - 10 - 0 - 0	ATB 4-67
AT 05	Turkey	D	70% tierischer Anteil (Muskelfleisch von Pute/Truthahn, Pansen/Fett/Blut/Innereinen vom Rind) 30% pflanzlicher Anteil (Obst, Gemüse, Pseudogetreide)	positive	24.73	28.13	160 - 16 - 0 - 0	20 - 2 - 0 - 0	-
AT 06	Beef	D	70% tierischer Anteil alles vom Rind (Muskelfleisch, Fett, Blut, Innereinen) 30% pflanzlicher Anteil (Obst, Gemüse, Pseudogetreide)	positive	18.28	19.91	180 - 18 - 2 - 1	100 - 10 - 0 - 0	ATB 6-118
AT 07	Horse	D	70% tierischer Anteil (Muskelfleisch vom Pferd, Pansen/Fett/Blut/Innereinen vom Rind) 30% pflanzlicher Anteil (Obst, Gemüse, Pseudogetreide)	positive	16.13	21.48	60 - 6 - 0 - 0	100 - 10 - 2 - 1	ATC 7-7
AT 08	Salmon	D	70% tierischer Anteil (Muskelfleisch vom Lachs, Fett/Blut/Innereinen vom Rind) 30% pflanzlicher Anteil (Obst, Gemüse, Pseudogetreide)	positive	16.49	negativ	180- 18 - 3 - 0	180- 18 - 0 - 0	-
AT 09	Duck	A	keine Angabe	positive	18.67	19.93	120 - 12 - 0 - 0	10 - 1 - 1 - 1	ATC 9-6
AT 10	Lamb	A	100% Muskelfleisch	positive	16.77	28.33	80 - 8 - 1 - 1	80 - 8 - 0 - 0	ATC 10-31
AT 11	Venison	A	keine Angabe	positive	18.78	14.73	80 - 8 - 7 - 1	60 - 6 - 3 - 1	ATB 11-12 ATC 11-10
AT 12	Horse	F	100% Muskelabschnitte	negative
AT 13	Chicken	F	50% Muskelabschnitte 50% Karkassen	negative
AT 14	Lamb	F	60% Muskelabschnitte 20% Lunge 20% Herz	positive	16.45	> 35	80 - 8 - 1 - 1	80 - 8 - 0 - 0	ATB 14-66
AT 15	Beef (Rumen)	F	100% Rinderpansen leicht gewaschen	positive	23.19	24.61	140 - 14 - 1 - 1	20 - 2 - 1 - 1-	ATB 15-29 ATC 15-17
AT 16	Chicken	B	Pouletbrustfilet	negative
AT 17	Lamb	B	60% Muskelfleisch 20% Herz 10% Lunge 10% Leber	positive	16.89	18.89	90 - 9 - 0 - 0	64 - 7 - 0 - 0	-
AT 18	Beef	B	100% Muskelfleisch	negative
AT 19	Beef (rumen)	B	100% Rinderpansen geschnetzelt, geputzt	negative
AT 20	Horse	B	100% Muskelfleisch	positive	negative	23.31	140 - 14 - 0 - 0	40 - 4 - 4 - 1	ATC 20-47
AT 21	Venison	B	100% Muskelfleisch	positive	negative	24.54	100 - 10 - 5 - 1	100 - 10 - 10 - 1	ATB 21.84 ATC 21-17
AT 22	Turkey	C	keine Angabe, vermutlich (nur) Muskelfleisch	negative
AT 23	Lamb	C	keine Angabe, vermutlich (nur) Muskelfleisch	positive	23.68	negativ	100 - 10 - 2 - 1	100 - 10 - 0 - 0	ATB 23-31
AT 24	Beef	C	keine Angabe, vermutlich (nur) Muskelfleisch	negative
AT 25	Beef (rumen)	C	keine Angabe	negative
AT 26	Horse	C	keine Angabe, vermutlich (nur) Muskelfleisch	negative
AT 27	Perch/Pangasius	C	keine Angabe, vermutlich (nur) Muskelfleisch	negative
AT 28	Chicken	H	100% Muskelfleischabschnitte	positive	22.17	negativ	120 - 8 - 0 - 0	160 - 12 - 0 - 0	-
AT 29	Lamb	H	52% Muskelfleisch 16% Strossen je 8% Herz, Leber, Rippen, Lunge	positive	14.91	ca. 33	20 - 2 - 2 - 1	20 - 2 - 0 - 0	ATB 29-1
AT 30	Beef	H	100% Muskelfleischabschnitte	positive	21.26	> 35	110 - 11 - 0 - 0	13 - 2 - 0 - 0	-
AT 31	Beef (rumen)	H	100% Rinderpansen grün	negative
AT 32	Rabbit	H	100% Kaninchenkarkassen	negative
AT 33	Turkey	H	100% Muskelfleisch	negative
AT 34	Salmon	H	100% Lachs	negative
AT 35	Salmon	F	100% Bauchfleisch vom Lachs	negative
AT 36	Chicken	I	Geflügelfleisch Geflügelkarkasse Geflügelhaut	positive	17.53	> 35	30 - 3 - 0 - 0	30 - 3 - 1 - 1	ATC 36-6
AT 37	Lamb	I	Schaffleisch Lammlunge Lammpansen Lammknorpel	positive	18.04	23.94	120 - 8 - 0 - 0	80 - 6 - 0 - 0	-
AT 38	Beef	I	Rindfleisch Pansen Knorpel und Sehnen Rinderlunge Innereien	positive	20.45	> 35	120 - 8 - 0 - 0	0 - 0 - 0 - 0	-
AT 39	Horse	I	Pferdefleisch Pferdeinnereien	positive	negative	20.5	40 - 4 - 1 - 1	80 - 8 - 8 - 1	ATB 39-11 ATC 39-3
AT 40	Chicken	G	Geflügelkarkassen Geflügelhälse	positive	negative	28.61	20 - 2 - 0 - 0	60 - 6 - 0 - 0	-
AT 41	Ostrich	G	100% Straussenfleischabschnitte	positive	25.88	23.75	60 - 6 - 1 - 0	60 - 6 - 6 - 1	ATC 41-3
AT 42	Beef	G	100% Rindfleisch	positive	31.12	ca. 34	80 - 8 - 0 - 0	60 - 6 - 0 - 0	-
AT 43	Beef (rumen)	G	100% Rinderpansen	positive	25.96	24.06	50 - 5 - 0 - 0	0 - 0 - 0 - 0	-
AT 44	Moose	G	100% Fleischabschnitte vom Elch	positive	negative	21.23	140 - 14 - 0 - 0	100 - 10 - 1 - 1	ATC 44-40
AT 45	Turkey	G	100% Truthahnfleisch	positive	21.68	24.11	80 - 8 - 0 - 0	20 - 2 - 1 - 1-	ATC 45-11
AT 46	Rabbit	G	100% Kaninchen inkl. 40% Karkasse	positive	15.29	31.66	40 - 4 - 0 - 0	40 - 4 - 1 - 1	ATC 46-2
AT 47	Salmon	G	100% Lachs mit Haut und Gräten	positive	18.08	16.69	50 - 5 - 2 - 1	30 - 3 - 0 - 0	ATB 47-1
AT 48	Quail	G	Wachteln gewolft	negative
AT 49	Reindeer	G	100% Fleischabschnitte vom Rentier	positive	negative	20.87	140 - 14 - 0 - 0	44 - 5 - 1 - 1	ATC 49-13
AT 50	Rabbit	B	100% Muskelfleisch	negative
AT 51	Horse	B	100% Muskelfleisch	negative
*SC-P-PP-ISC, number of single colonies-number of pools-number of positive pool samples-isolated single colony

## Sheet: Phylogenetic analyses I
Treier et al., 2021 High occurrence of Shiga toxin-producing Escherichia coli in raw meat-based diets for companion animals – a public health issue. Microorganisms 2021, 9, x.
cgMLST based phylogenetic relatedness of 28 STEC strains from RMBDs for pets
#Missing values in Distance Columns	Perc. Good Targets	Avg. Coverage (Assembled)	Approximated Genome Size (Mbases)	Top Species Match Identity	Top Species Match	Sample ID	ST Warwick	Complex Type	Epi Info	Cluster/Outbreak	Collection Date	Country of Isolation	City of Isolation	ZIP of Isolation	Lat/Long of Isolation	Lat/Long Resolution	ECs0002	ECs0003	ECs0004	ECs0005	ECs0006	ECs0007	ECs0008	ECs0009	ECs0010	ECs0012	ECs0013	ECs0014	ECs0016	ECs0017	ECs0018	ECs0019	ECs0025	ECs0026	ECs0027	ECs0028	ECs0029	ECs0030	ECs0031	ECs0032	ECs0033	ECs0034	ECs0035	ECs0036	ECs5362	ECs0037	ECs0039	ECs0040	ECs0041
47	98.5	?	5.5	?	?	ATB-10-31	?	?	?	?	?	?	?	?	?	?	6	6	6	13	3	20	6	258	1	5	7	16	1	17	6	6	7	1	4	6	12	6	1	9	9	6	11	11	3	7	12	12	14
49	98.4	?	5.5	?	?	ATB-11-12	753	?	?	?	?	?	?	?	?	?	20	17	17	7	17	23	17	14	14	17	10	21	1	18	10	5	9	1	1	45	19	11	13	16	18	15	19	23	5	2	14	21	18
46	98.5	?	5.3	?	?	ATB-14-66	?	?	?	?	?	?	?	?	?	?	6	6	6	4	3	20	6	6	1	5	7	16	1	17	6	6	7	1	4	6	12	6	1	9	13	6	11	11	3	7	12	12	? (failed)
42	98.7	?	5.0	?	?	ATB-15-29	641	?	?	?	?	?	?	?	?	?	10	6	6	3	9	669	10	6	1	10	7	46	1	3	59	2	? (failed)	1	4	90	187	164	1	13	12	92	10	10	3	5	6	11	72
79	97.5	?	5.4	?	?	ATB-23-31	33	?	?	?	?	?	?	?	?	?	110	6	6	4	62	18	14	6	1	10	14	20	1	37	13	4	? (failed)	61	4	6	6	6	12	13	28	73	10	29	3	5	6	25	22
83	97.4	?	5.4	?	?	ATB29-1	33	?	?	?	?	?	?	?	?	?	110	6	6	4	62	18	14	6	1	10	14	20	1	37	13	4	? (failed)	1	4	6	6	6	12	13	28	73	10	29	3	5	6	25	22
102	96.8	?	4.9	?	?	ATB47-1	10	?	?	?	?	?	?	?	?	?	17	416	3	3	3	3	8	7	3	3	3	3	3	24	11	121	? (failed)	1	1	23	29	7	1	3	3	3	7	7	? (failed)	13	3	296	56
154	95.1	?	4.9	?	?	ATB6-118	657	?	?	?	?	?	?	?	?	?	182	31	33	15	30	42	34	12	25	30	11	37	13	15	? (not found)	? (not found)	? (not found)	2	9	108	162	16	21	30	34	30	125	43	2	18	4	40	32
269	91.5	?	5.7	?	?	ATC-11-10	491	?	?	?	?	?	?	?	?	?	131	87	69	? (not found)	74	116	16	4	60	64	52	4	4	86	? (not found)	? (not found)	? (not found)	2	3	11	124	44	67	83	11	4	45	142	2	18	4	113	98
127	96.0	?	5.3	?	?	ATC-15-17	32	?	?	?	?	?	?	?	?	?	30	36	22	2	2	31	24	20	11	21	16	27	1	21	15	11	16	1	1	16	26	6	14	32	22	22	24	31	1	2	19	26	23
156	95.1	?	5.5	?	?	ATC-20-47	738	?	?	?	?	?	?	?	?	?	18	15	15	? (not found)	15	21	15	12	13	16	11	18	8	15	? (not found)	? (not found)	? (not found)	2	3	11	17	10	11	14	15	13	16	20	2	9	13	19	16
157	95.0	?	5.6	?	?	ATC-21-17	738	?	?	?	?	?	?	?	?	?	18	15	15	? (not found)	15	21	15	12	13	16	11	18	8	15	? (not found)	? (not found)	? (not found)	2	3	11	17	10	11	14	15	13	16	20	2	9	13	19	16
83	97.4	?	5.4	?	?	ATC-4-67	?	?	?	?	?	?	?	?	?	?	1	1	1	1	1	59	1	1	1	1	1	1	1	1	1	? (not found)	? (not found)	1	1	1	1	1	1	1	486	1	1	1	? (failed)	1	1	35	1
130	95.9	?	5.0	?	?	ATC-41-3	1294	?	?	?	?	?	?	?	?	?	242	8	178	4	3	215	8	7	76	6	7	618	1	151	79	4	? (failed)	1	1	23	29	7	5	1	1	1	1	42	? (failed)	68	7	35	1
41	98.7	?	5.4	?	?	ATC-44-40	56	?	?	?	?	?	?	?	?	?	11	6	21	11	23	56	40	30	1	5	57	20	1	13	259	2	18	1	4	6	12	6	1	35	9	37	6	54	3	5	18	11	9
51	98.4	?	5.8	?	?	ATC-49-13	316	?	?	?	?	?	?	?	?	?	80	6	6	3	272	26	20	19	1	19	14	20	9	10	6	2	12	1	4	6	10	6	1	9	9	18	6	25	? (failed)	11	30	23	20
47	98.5	?	5.2	?	?	ATC-9-6	718	?	?	?	?	?	?	?	?	?	160	12	14	4	6	18	14	6	10	10	7	? (not found)	1	13	6	? (failed)	4	1	4	6	32	6	12	13	28	6	22	115	3	5	6	100	9
75	97.6	?	5.6	?	?	ATC36-6	57	?	?	?	?	?	?	?	?	?	362	196	240	2	17	711	180	121	16	196	79	285	1	48	74	5	200	1	1	45	615	6	31	84	96	86	177	297	1	22	150	243	101
53	98.3	?	5.1	?	?	ATC39-3	683	?	?	?	?	?	?	?	?	?	462	6	21	11	23	56	40	30	1	5	3	20	1	13	6	2	18	1	4	6	12	6	40	35	66	37	6	30	3	5	6	11	9
46	98.5	?	5.6	?	?	ATC45-11	21	1984	?	?	?	?	?	?	?	?	17	14	3	3	3	3	8	7	3	13	7	17	113	6	6	2	25	1	6	10	10	6	10	13	14	6	15	19	3	5	6	16	15
46	98.5	?	5.1	?	?	ATC46-2	223	?	?	?	?	?	?	?	?	?	11	6	21	11	23	56	40	30	1	5	3	20	1	13	6	2	18	1	83	6	12	6	26	35	487	37	475	54	3	5	18	11	9
54	98.3	?	5.7	?	?	ATC7-7	1819	?	?	?	?	?	?	?	?	?	137	89	82	18	2	120	50	57	61	90	53	117	1	87	56	58	79	1	1	85	126	6	31	84	96	86	476	143	? (failed)	2	76	648	101
102	96.8	?	4.9	?	?	LSB-2-27b	993	?	?	?	?	?	?	?	?	?	17	14	3	3	3	3	8	7	3	3	3	3	3	24	11	10	? (failed)	1	1	23	29	7	1	3	3	3	7	7	7	13	3	649	561
43	98.6	?	5.5	?	?	LSC-5-20	442	?	?	?	?	?	?	?	?	?	14	6	13	4	13	17	69	11	46	13	7	14	1	66	6	2	4	1	4	6	6	6	9	12	12	6	14	14	3	5	6	11	12
45	98.6	?	5.6	?	?	LSC1-58	442	?	?	?	?	?	?	?	?	?	14	6	13	4	13	17	69	11	46	13	7	14	1	66	6	2	4	1	4	6	6	6	9	12	12	6	14	14	3	5	6	11	12
48	98.5	?	5.6	?	?	LSC1-7	4687	?	?	?	?	?	?	?	?	?	14	6	13	4	13	17	69	11	46	13	7	14	1	66	6	2	4	1	4	6	6	6	9	12	12	6	14	14	3	5	6	11	12
104	96.7	?	5.4	?	?	LSC1-P21-24	33	?	?	?	?	?	?	?	?	?	110	6	6	4	62	18	14	6	1	? (not found)	14	119	1	37	13	4	? (failed)	1	4	6	6	6	12	13	28	73	10	29	3	5	6	25	22
50	98.4	?	5.3	?	?	LSC6-3	718	?	?	?	?	?	?	?	?	?	160	12	14	4	355	18	14	6	10	10	7	? (not found)	1	13	6	? (failed)	4	1	4	6	32	6	12	13	28	6	22	881	3	5	6	100	9
[truncated: 3,120 more columns]

## Sheet: Phylogenetic analyses II
Treier et al., 2021 High occurrence of Shiga toxin-producing Escherichia coli in raw meat-based diets for companion animals – a public health issue. Microorganisms 2021, 9, x.
cgMLST based relatedness of 28 STEC strains from RMBDs and human clinical STEC genomes available in the NENT database -Extended matrix
	ATB47-1	ATC-41-3	S19-706	ATC7-7	ATC45-11	ATC46-2	1384-03	1970-08	P17-291	S18-168	S18-215	S18-73	S18-9-1	S19-101	S19-18	S19-2	S19-30	S19-344	S19-615	S19-626	S19-64	S19-677	S19-710	STEC2017-299-1	STEC2017-353-1	STEC2018-226	STEC2018-439	ATC-49-13	ATC-15-17	ATB29-1	LSC1-P21-24	ATB-23-31	12-2425	2018-116	2018-142	S19-104	S19-105	S19-141	S19-142	S19-191	S19-21	S19-241	S19-243	S19-478	S19-493	S19-651	S19-686	S19-766	S19-95
ATB47-1	0	2027	2692	2842	2665	2711	1882	1878	1886	1881	1878	1888	1877	1885	1883	1878	1886	1886	1886	1879	1879	1880	1880	1880	1883	1878	1878	2676	2792	2670	2649	2670	2666	2696	2657	2692	2646	2711	2711	2665	2684	2711	2661	2648	2656	2698	2650	2653	2711
ATC-41-3	2027	0	2647	2825	2656	2671	2153	2152	2147	2145	2147	2148	2148	2151	2148	2147	2144	2146	2145	2146	2146	2148	2148	2144	2146	2146	2144	2643	2757	2648	2630	2639	2645	2668	2633	2666	2626	2673	2673	2643	2654	2673	2634	2631	2626	2663	2632	2630	2673
S19-706	2692	2647	0	2884	2272	2078	2694	2691	2688	2680	2687	2688	2690	2686	2686	2686	2683	2687	2681	2687	2686	2689	2684	2684	2687	2687	2677	2153	2831	2168	2154	2157	2164	2215	2153	2220	2151	2190	2190	2154	2210	2190	2158	2144	2147	2202	2150	2156	2190
ATC7-7	2842	2825	2884	0	2909	2908	2842	2843	2839	2830	2837	2838	2842	2837	2838	2837	2834	2837	2831	2837	2837	2839	2838	2835	2838	2837	2828	2896	2732	2862	2844	2864	2861	2889	2855	2881	2844	2892	2892	2861	2880	2892	2857	2843	2853	2886	2849	2843	2892
ATC45-11	2665	2656	2272	2909	0	2290	2715	2711	2709	2700	2709	2709	2712	2707	2709	2708	2706	2708	2702	2709	2708	2711	2704	2704	2709	2709	2698	2242	2852	2215	2200	2216	2208	2257	2207	2262	2195	2232	2232	2206	2258	2232	2205	2196	2211	2255	2195	2207	2232
ATC46-2	2711	2671	2078	2908	2290	0	2728	2725	2721	2713	2720	2722	2724	2719	2718	2719	2717	2720	2713	2720	2719	2722	2718	2716	2720	2720	2711	2100	2848	2181	2163	2182	2173	2223	2164	2229	2159	2207	2207	2163	2231	2207	2157	2156	2169	2219	2155	2160	2207
1384-03	1882	2153	2694	2842	2715	2728	0	70	209	217	205	218	201	216	217	212	215	213	220	203	211	202	215	214	209	205	217	2697	2798	2689	2671	2691	2686	2717	2680	2710	2669	2730	2730	2687	2709	2730	2681	2667	2678	2718	2674	2670	2730
1970-08	1878	2152	2691	2843	2711	2725	70	0	211	220	208	220	205	218	220	214	217	215	222	206	214	205	214	214	210	208	219	2695	2797	2686	2668	2688	2683	2716	2678	2709	2666	2728	2728	2684	2708	2728	2678	2665	2675	2717	2671	2666	2728
P17-291	1886	2147	2688	2839	2709	2721	209	211	0	58	70	11	65	12	82	76	10	7	19	68	76	67	56	31	16	70	56	2688	2795	2679	2661	2678	2674	2707	2668	2701	2657	2719	2719	2676	2698	2719	2670	2656	2666	2706	2664	2658	2719
S18-168	1881	2145	2680	2830	2700	2713	217	220	58	0	75	67	73	66	89	81	66	63	71	73	81	72	50	62	58	75	9	2681	2788	2671	2654	2671	2667	2701	2662	2695	2650	2713	2713	2669	2691	2713	2663	2649	2660	2700	2658	2651	2713
S18-215	1878	2147	2687	2837	2709	2720	205	208	70	75	0	79	49	77	66	7	78	74	84	4	6	3	74	75	69	0	75	2685	2794	2680	2662	2679	2675	2708	2669	2702	2658	2718	2718	2677	2700	2718	2671	2658	2667	2707	2665	2659	2718
S18-73	1888	2148	2688	2838	2709	2722	218	220	11	67	79	0	74	21	91	85	18	16	27	77	85	76	65	41	25	79	65	2689	2795	2680	2662	2678	2675	2708	2668	2702	2658	2720	2720	2677	2699	2720	2671	2657	2667	2705	2665	2659	2720
S18-9-1	1877	2148	2690	2842	2712	2724	201	205	65	73	49	74	0	72	62	55	73	70	79	47	54	47	70	70	65	48	72	2689	2798	2684	2666	2683	2679	2711	2673	2705	2662	2721	2721	2681	2702	2721	2675	2661	2672	2711	2669	2663	2721
S19-101	1885	2151	2686	2837	2707	2719	216	218	12	66	77	21	72	0	89	83	20	17	27	75	83	74	64	40	24	77	64	2686	2794	2677	2659	2676	2672	2705	2666	2699	2655	2717	2717	2674	2696	2717	2668	2654	2664	2704	2662	2656	2717
S19-18	1883	2148	2686	2838	2709	2718	217	220	82	89	66	91	62	89	0	72	90	87	93	64	72	63	84	87	80	66	87	2684	2791	2678	2660	2677	2673	2705	2667	2699	2656	2717	2717	2675	2697	2717	2669	2655	2666	2706	2663	2657	2717
S19-2	1878	2147	2686	2837	2708	2719	212	214	76	81	7	85	55	83	72	0	84	80	90	11	3	10	80	81	75	7	81	2685	2794	2679	2661	2678	2674	2707	2668	2701	2657	2717	2717	2676	2699	2717	2670	2657	2666	2706	2664	2660	2717
S19-30	1886	2144	2683	2834	2706	2717	215	217	10	66	78	18	73	20	90	84	0	15	27	76	84	75	64	40	24	78	64	2685	2790	2675	2657	2674	2670	2703	2664	2697	2653	2715	2715	2672	2694	2715	2666	2653	2662	2702	2660	2655	2715
S19-344	1886	2146	2687	2837	2708	2720	213	215	7	63	74	16	70	17	87	80	15	0	24	72	80	71	61	37	21	74	61	2688	2793	2678	2660	2677	2673	2706	2667	2700	2656	2718	2718	2675	2697	2718	2669	2655	2665	2705	2663	2657	2718
S19-615	1886	2145	2681	2831	2702	2713	220	222	19	71	84	27	79	27	93	90	27	24	0	82	90	81	69	47	31	84	69	2680	2787	2672	2654	2670	2667	2701	2661	2695	2650	2711	2711	2669	2690	2711	2664	2651	2659	2698	2658	2651	2711
S19-626	1879	2146	2687	2837	2709	2720	203	206	68	73	4	77	47	75	64	11	76	72	82	0	10	1	72	73	67	4	73	2685	2794	2680	2662	2679	2675	2708	2669	2702	2658	2718	2718	2677	2700	2718	2671	2658	2667	2707	2665	2659	2718
S19-64	1879	2146	2686	2837	2708	2719	211	214	76	81	6	85	54	83	72	3	84	80	90	10	0	9	80	81	75	6	81	2684	2794	2679	2661	2678	2674	2707	2668	2701	2657	2717	2717	2676	2699	2717	2670	2657	2666	2706	2664	2660	2717
S19-677	1880	2148	2689	2839	2711	2722	202	205	67	72	3	76	47	74	63	10	75	71	81	1	9	0	71	72	66	3	72	2687	2796	2682	2664	2681	2677	2710	2671	2704	2660	2720	2720	2679	2702	2720	2673	2660	2669	2709	2667	2661	2720
S19-710	1880	2148	2684	2838	2704	2718	215	214	56	50	74	65	70	64	84	80	64	61	69	72	80	71	0	60	55	74	49	2687	2793	2678	2661	2677	2673	2706	2667	2700	2656	2718	2718	2675	2697	2718	2669	2655	2666	2706	2663	2657	2718
STEC2017-299-1	1880	2144	2684	2835	2704	2716	214	214	31	62	75	41	70	40	87	81	40	37	47	73	81	72	60	0	32	75	61	2684	2790	2676	2658	2675	2671	2704	2665	2699	2654	2715	2715	2673	2695	2715	2667	2653	2664	2703	2661	2656	2715
STEC2017-353-1	1883	2146	2687	2838	2709	2720	209	210	16	58	69	25	65	24	80	75	24	21	31	67	75	66	55	32	0	69	56	2687	2794	2678	2660	2677	2673	2706	2667	2700	2656	2718	2718	2675	2697	2718	2669	2655	2665	2705	2663	2657	2718
STEC2018-226	1878	2146	2687	2837	2709	2720	205	208	70	75	0	79	48	77	66	7	78	74	84	4	6	3	74	75	69	0	75	2685	2794	2680	2662	2679	2675	2708	2669	2702	2658	2718	2718	2677	2700	2718	2671	2658	2667	2707	2665	2659	2718
STEC2018-439	1878	2144	2677	2828	2698	2711	217	219	56	9	75	65	72	64	87	81	64	61	69	73	81	72	49	61	56	75	0	2679	2786	2669	2652	2669	2665	2699	2660	2693	2648	2711	2711	2667	2689	2711	2661	2647	2658	2698	2656	2651	2711
ATC-49-13	2676	2643	2153	2896	2242	2100	2697	2695	2688	2681	2685	2689	2689	2686	2684	2685	2685	2688	2680	2685	2684	2687	2687	2684	2687	2685	2679	0	2840	2138	2116	2130	2127	2160	2115	2171	2108	2146	2146	2120	2168	2146	2120	2117	2133	2175	2114	2121	2146
ATC-15-17	2792	2757	2831	2732	2852	2848	2798	2797	2795	2788	2794	2795	2798	2794	2791	2794	2790	2793	2787	2794	2794	2796	2793	2790	2794	2794	2786	2840	0	2816	2798	2817	2815	2839	2808	2836	2804	2842	2842	2815	2830	2842	2808	2798	2805	2840	2802	2796	2842
ATB29-1	2670	2648	2168	2862	2215	2181	2689	2686	2679	2671	2680	2680	2684	2677	2678	2679	2675	2678	2672	2680	2679	2682	2678	2676	2678	2680	2669	2138	2816	0	119	278	239	752	262	786	239	568	568	229	773	568	153	95	276	728	236	182	569
LSC1-P21-24	2649	2630	2154	2844	2200	2163	2671	2668	2661	2654	2662	2662	2666	2659	2660	2661	2657	2660	2654	2662	2661	2664	2661	2658	2660	2662	2652	2116	2798	119	0	276	239	739	262	772	242	573	573	234	761	573	159	107	275	717	242	185	574
ATB-23-31	2670	2639	2157	2864	2216	2182	2691	2688	2678	2671	2679	2678	2683	2676	2677	2678	2674	2677	2670	2679	2678	2681	2677	2675	2677	2679	2669	2130	2817	278	276	0	265	760	201	797	270	582	582	264	780	582	259	261	155	733	272	280	583
12-2425	2666	2645	2164	2861	2208	2173	2686	2683	2674	2667	2675	2675	2679	2672	2673	2674	2670	2673	2667	2675	2674	2677	2673	2671	2673	2675	2665	2127	2815	239	239	265	0	734	253	771	172	570	570	165	768	570	219	222	264	714	169	242	571
2018-116	2696	2668	2215	2889	2257	2223	2717	2716	2707	2701	2708	2708	2711	2705	2705	2707	2703	2706	2701	2708	2707	2710	2706	2704	2706	2708	2699	2160	2839	752	739	760	734	0	752	174	741	744	744	727	527	744	726	729	752	450	732	738	745
2018-142	2657	2633	2153	2855	2207	2164	2680	2678	2668	2662	2669	2668	2673	2666	2667	2668	2664	2667	2661	2669	2668	2671	2667	2665	2667	2669	2660	2115	2808	262	262	201	253	752	0	791	253	577	577	249	773	577	242	245	194	727	254	266	578
S19-104	2692	2666	2220	2881	2262	2229	2710	2709	2701	2695	2702	2702	2705	2699	2699	2701	2697	2700	2695	2702	2701	2704	2700	2699	2700	2702	2693	2171	2836	786	772	797	771	174	791	0	779	780	780	764	576	780	757	758	785	495	767	768	781
S19-105	2646	2626	2151	2844	2195	2159	2669	2666	2657	2650	2658	2658	2662	2655	2656	2657	2653	2656	2650	2658	2657	2660	2656	2654	2656	2658	2648	2108	2804	239	242	270	172	741	253	779	0	570	570	153	774	570	219	224	267	725	162	242	571
S19-141	2711	2673	2190	2892	2232	2207	2730	2728	2719	2713	2718	2720	2721	2717	2717	2717	2715	2718	2711	2718	2717	2720	2718	2715	2718	2718	2711	2146	2842	568	573	582	570	744	577	780	570	0	0	557	775	0	547	551	578	719	565	568	1
S19-142	2711	2673	2190	2892	2232	2207	2730	2728	2719	2713	2718	2720	2721	2717	2717	2717	2715	2718	2711	2718	2717	2720	2718	2715	2718	2718	2711	2146	2842	568	573	582	570	744	577	780	570	0	0	557	775	0	547	551	578	719	565	568	1
S19-191	2665	2643	2154	2861	2206	2163	2687	2684	2676	2669	2677	2677	2681	2674	2675	2676	2672	2675	2669	2677	2676	2679	2675	2673	2675	2677	2667	2120	2815	229	234	264	165	727	249	764	153	557	557	0	760	557	204	211	263	703	142	234	558
S19-21	2684	2654	2210	2880	2258	2231	2709	2708	2698	2691	2700	2699	2702	2696	2697	2699	2694	2697	2690	2700	2699	2702	2697	2695	2697	2700	2689	2168	2830	773	761	780	768	527	773	576	774	775	775	760	0	775	751	752	773	360	761	775	776
S19-241	2711	2673	2190	2892	2232	2207	2730	2728	2719	2713	2718	2720	2721	2717	2717	2717	2715	2718	2711	2718	2717	2720	2718	2715	2718	2718	2711	2146	2842	568	573	582	570	744	577	780	570	0	0	557	775	0	547	551	578	719	565	568	1
S19-243	2661	2634	2158	2857	2205	2157	2681	2678	2670	2663	2671	2671	2675	2668	2669	2670	2666	2669	2664	2671	2670	2673	2669	2667	2669	2671	2661	2120	2808	153	159	259	219	726	242	757	219	547	547	204	751	547	0	136	258	698	217	164	548
S19-478	2648	2631	2144	2843	2196	2156	2667	2665	2656	2649	2658	2657	2661	2654	2655	2657	2653	2655	2651	2658	2657	2660	2655	2653	2655	2658	2647	2117	2798	95	107	261	222	729	245	758	224	551	551	211	752	551	136	0	254	705	225	161	552
S19-493	2656	2626	2147	2853	2211	2169	2678	2675	2666	2660	2667	2667	2672	2664	2666	2666	2662	2665	2659	2667	2666	2669	2666	2664	2665	2667	2658	2133	2805	276	275	155	264	752	194	785	267	578	578	263	773	578	258	254	0	720	270	281	579
S19-651	2698	2663	2202	2886	2255	2219	2718	2717	2706	2700	2707	2705	2711	2704	2706	2706	2702	2705	2698	2707	2706	2709	2706	2703	2705	2707	2698	2175	2840	728	717	733	714	450	727	495	725	719	719	703	360	719	698	705	720	0	710	721	720
S19-686	2650	2632	2150	2849	2195	2155	2674	2671	2664	2658	2665	2665	2669	2662	2663	2664	2660	2663	2658	2665	2664	2667	2663	2661	2663	2665	2656	2114	2802	236	242	272	169	732	254	767	162	565	565	142	761	565	217	225	270	710	0	243	565
S19-766	2653	2630	2156	2843	2207	2160	2670	2666	2658	2651	2659	2659	2663	2656	2657	2660	2655	2657	2651	2659	2660	2661	2657	2656	2657	2659	2651	2121	2796	182	185	280	242	738	266	768	242	568	568	234	775	568	164	161	281	721	243	0	569
S19-95	2711	2673	2190	2892	2232	2207	2730	2728	2719	2713	2718	2720	2721	2717	2717	2717	2715	2718	2711	2718	2717	2720	2718	2715	2718	2718	2711	2146	2842	569	574	583	571	745	578	781	571	1	1	558	776	1	548	552	579	720	565	569	0
S19-98	2711	2673	2190	2892	2232	2207	2730	2728	2719	2713	2718	2720	2721	2717	2717	2717	2715	2718	2711	2718	2717	2720	2718	2715	2718	2718	2711	2146	2842	568	573	582	570	744	577	780	570	0	0	557	775	0	547	551	578	719	565	568	1
STEC17-151	2640	2624	2145	2840	2184	2160	2665	2662	2653	2647	2654	2654	2659	2651	2653	2654	2649	2652	2647	2654	2654	2656	2653	2650	2652	2654	2646	2105	2794	237	236	266	96	724	253	761	178	565	565	170	755	565	216	221	267	705	177	240	566
STEC17-162	2661	2641	2158	2855	2206	2167	2681	2678	2671	2663	2672	2672	2676	2669	2670	2671	2667	2670	2665	2672	2671	2674	2670	2668	2670	2672	2661	2126	2809	68	116	271	234	744	255	779	234	562	562	223	762	562	147	91	269	717	231	178	563
STEC17-183	2687	2654	2191	2887	2246	2217	2709	2708	2698	2690	2699	2699	2702	2696	2697	2698	2694	2697	2690	2699	2698	2701	2698	2695	2697	2699	2688	2156	2837	733	726	736	721	463	730	504	730	735	735	712	388	735	707	715	729	307	710	732	736
STEC2016-133	2653	2626	2156	2848	2209	2156	2672	2670	2664	2657	2664	2664	2668	2662	2662	2665	2661	2663	2657	2664	2665	2666	2663	2661	2663	2664	2657	2119	2800	203	205	298	261	771	282	801	263	588	588	254	790	588	182	186	297	735	263	180	589
STEC2016-358	2659	2634	2158	2857	2209	2165	2679	2676	2668	2662	2669	2669	2673	2666	2667	2668	2664	2667	2661	2669	2668	2671	2667	2665	2667	2669	2660	2120	2809	157	166	264	228	729	249	762	227	553	553	215	754	553	83	143	263	701	226	167	554
STEC2017-192	2694	2663	2212	2885	2248	2225	2713	2711	2703	2697	2704	2704	2708	2701	2701	2703	2699	2702	2697	2704	2703	2706	2702	2700	2702	2704	2695	2155	2836	741	725	751	725	84	743	168	732	731	731	719	531	731	713	718	740	448	723	724	732
STEC2017-288	2667	2642	2162	2861	2215	2184	2686	2684	2674	2667	2675	2675	2679	2672	2673	2674	2670	2673	2667	2675	2674	2677	2673	2671	2673	2675	2665	2135	2813	260	258	201	256	747	148	788	253	577	577	245	774	577	240	243	195	725	254	264	578
STEC2017-349	2668	2645	2165	2856	2205	2171	2682	2679	2671	2664	2672	2672	2676	2669	2670	2671	2667	2670	2664	2672	2671	2674	2670	2668	2670	2672	2662	2128	2814	112	105	273	241	749	259	779	243	567	567	230	770	567	151	101	274	721	240	180	568
STEC2018-101	2689	2662	2189	2889	2245	2215	2716	2713	2705	2698	2706	2706	2709	2703	2704	2705	2701	2704	2699	2706	2705	2708	2704	2702	2704	2706	2696	2157	2841	701	694	712	688	434	699	478	697	704	704	679	341	704	677	681	702	270	682	698	705
STEC2018-338	2678	2646	2177	2872	2230	2186	2701	2699	2691	2683	2691	2692	2695	2689	2689	2691	2687	2690	2683	2691	2691	2693	2689	2688	2690	2691	2682	2146	2823	318	318	345	314	799	333	834	312	626	626	301	819	626	298	298	344	772	309	317	627
STEC2018-344	2672	2653	2167	2865	2214	2182	2692	2689	2682	2674	2683	2683	2687	2680	2681	2682	2678	2681	2675	2683	2682	2685	2681	2679	2681	2683	2672	2136	2820	65	115	273	235	749	256	782	237	567	567	226	772	567	147	91	271	721	235	175	568
STEC2018-55	2655	2631	2151	2854	2201	2165	2677	2675	2665	2659	2666	2665	2670	2663	2664	2665	2661	2664	2658	2666	2665	2668	2664	2663	2664	2666	2657	2117	2806	265	266	211	258	755	54	793	260	582	582	253	774	582	248	249	206	729	260	272	583
STEC2018-553	2651	2630	2157	2847	2196	2167	2670	2667	2658	2651	2659	2659	2663	2656	2657	2658	2654	2657	2651	2659	2658	2661	2657	2655	2657	2659	2649	2112	2806	237	236	262	67	731	250	769	175	561	561	168	765	561	217	219	263	711	176	239	562
STEC2018-568	2657	2632	2160	2851	2205	2161	2677	2674	2665	2658	2666	2666	2670	2663	2664	2665	2661	2664	2658	2666	2665	2668	2664	2662	2664	2666	2656	2123	2806	253	256	289	173	748	272	787	190	575	575	184	779	575	235	236	289	725	195	258	576
STEC2018-605	2667	2645	2159	2858	2209	2171	2687	2684	2675	2668	2676	2676	2680	2673	2674	2675	2670	2674	2668	2676	2675	2678	2674	2672	2674	2676	2666	2132	2813	98	108	261	222	738	248	769	226	558	558	215	757	558	137	66	260	703	226	166	559
STEC2018-607	2693	2667	2221	2882	2263	2230	2711	2710	2702	2696	2703	2703	2706	2700	2700	2702	2698	2701	2696	2703	2702	2705	2701	2700	2701	2703	2694	2172	2837	788	774	799	773	175	793	1	781	782	782	766	577	782	759	760	787	496	769	770	783
STEC2018-619	2693	2667	2221	2882	2263	2230	2711	2710	2702	2696	2703	2703	2706	2700	2700	2702	2698	2701	2696	2703	2702	2705	2701	2700	2701	2703	2694	2172	2837	787	773	798	772	174	792	0	780	781	781	765	576	781	758	759	786	496	768	769	782
12-2425	2688	2665	2184	2881	2229	2192	2706	2703	2694	2687	2695	2695	2699	2692	2693	2694	2690	2693	2687	2695	2694	2697	2693	2691	2693	2695	2685	2147	2833	244	244	270	0	748	258	785	175	584	584	168	781	584	224	227	269	727	172	247	585
STEC17-151	2660	2642	2163	2858	2203	2177	2683	2680	2671	2665	2672	2672	2677	2669	2671	2672	2667	2670	2665	2672	2672	2674	2671	2668	2670	2672	2664	2123	2810	240	239	269	97	736	256	773	179	577	577	171	766	577	219	224	270	716	178	243	578
STEC17-162	2681	2659	2176	2873	2225	2184	2700	2697	2690	2682	2691	2691	2695	2688	2689	2690	2686	2689	2684	2691	2690	2693	2689	2687	2689	2691	2680	2144	2826	70	118	274	237	756	258	791	237	574	574	226	774	574	150	93	272	729	234	181	575
STEC17-183	2708	2671	2212	2907	2265	2235	2731	2730	2720	2712	2721	2721	2724	2718	2719	2720	2716	2719	2712	2721	2720	2723	2719	2717	2719	2721	2710	2176	2856	745	739	750	734	474	743	515	743	750	750	725	397	750	720	728	741	316	722	745	751
STEC2016-133	2673	2644	2174	2866	2228	2173	2691	2689	2683	2676	2683	2683	2687	2681	2681	2684	2680	2682	2676	2683	2684	2685	2682	2680	2682	2683	2676	2137	2817	206	208	301	264	783	285	813	266	600	600	256	802	600	185	189	300	747	266	182	601
STEC2016-358	2680	2652	2177	2876	2229	2183	2699	2696	2688	2682	2689	2689	2693	2686	2687	2688	2684	2687	2681	2689	2688	2691	2687	2685	2687	2689	2680	2139	2826	161	170	268	232	742	253	775	231	566	566	219	767	566	86	147	267	714	230	171	567
STEC2017-192	2715	2681	2233	2905	2268	2244	2735	2733	2725	2719	2726	2726	2730	2723	2723	2725	2721	2724	2719	2726	2725	2728	2724	2722	2724	2726	2717	2175	2855	754	738	766	738	87	756	173	745	745	745	731	541	745	726	731	753	458	736	736	746
STEC2017-288	2685	2658	2178	2877	2232	2199	2703	2701	2691	2684	2692	2692	2696	2689	2690	2691	2687	2690	2684	2692	2691	2694	2690	2688	2690	2692	2682	2151	2828	262	260	201	258	756	148	798	255	587	587	247	784	587	242	245	195	735	256	266	588
STEC2017-349	2686	2661	2182	2873	2223	2187	2699	2696	2688	2681	2689	2689	2693	2686	2687	2688	2684	2687	2681	2689	2688	2691	2687	2685	2687	2689	2679	2145	2829	112	105	275	243	760	261	790	245	578	578	232	781	578	153	101	276	732	242	181	579
STEC2018-101	2705	2674	2205	2903	2260	2228	2733	2730	2722	2715	2723	2723	2726	2720	2721	2722	2718	2721	2716	2723	2722	2725	2721	2719	2721	2723	2713	2172	2854	709	703	722	697	440	708	484	706	714	714	688	345	714	686	690	710	274	690	707	715
STEC2018-55	2674	2648	2168	2871	2219	2181	2695	2693	2683	2677	2684	2683	2688	2681	2682	2683	2679	2682	2676	2684	2683	2686	2682	2681	2682	2684	2675	2134	2822	267	268	211	260	765	54	804	262	593	593	255	785	593	250	251	206	740	262	274	594
LSC-5-20	2689	2672	2104	2902	2289	2081	2712	2710	2706	2700	2706	2708	2712	2704	2707	2705	2703	2705	2698	2706	2705	2708	2705	2702	2705	2706	2698	2126	2851	2182	2170	2173	2180	2208	2168	2226	2163	2201	2201	2173	2219	2201	2169	2159	2164	2223	2159	2167	2201
LSC1-58	2686	2669	2100	2901	2287	2078	2709	2707	2703	2696	2703	2705	2709	2701	2704	2702	2700	2702	2695	2703	2702	2705	2702	2699	2702	2703	2694	2127	2851	2183	2169	2174	2179	2208	2168	2226	2162	2197	2197	2173	2215	2197	2168	2159	2164	2219	2159	2168	2197
P15-385	2697	2681	2114	2913	2284	2145	2713	2712	2707	2699	2708	2709	2712	2705	2708	2707	2704	2706	2699	2708	2707	2710	2705	2703	2706	2708	2697	2146	2859	2212	2197	2200	2208	2230	2195	2248	2190	2228	2228	2196	2238	2228	2198	2188	2190	2240	2185	2198	2228
STEC2017-197	2696	2676	2111	2912	2280	2138	2712	2711	2706	2698	2707	2707	2711	2704	2706	2706	2703	2705	2698	2707	2706	2709	2704	2702	2705	2707	2696	2132	2859	2205	2189	2192	2200	2224	2187	2242	2182	2221	2221	2187	2231	2221	2191	2180	2183	2234	2178	2190	2221
P15-385	2706	2688	2122	2920	2292	2152	2721	2720	2715	2707	2716	2717	2720	2713	2716	2715	2712	2714	2707	2716	2715	2718	2713	2711	2714	2716	2705	2151	2867	2217	2202	2205	2213	2234	2200	2252	2195	2233	2233	2200	2243	2233	2203	2193	2195	2245	2190	2203	2233
STEC2017-197	2704	2682	2118	2918	2287	2144	2719	2718	2713	2705	2714	2714	2718	2711	2713	2713	2710	2712	2705	2714	2713	2716	2711	2709	2712	2714	2703	2136	2866	2209	2193	2196	2204	2227	2191	2245	2186	2225	2225	2191	2235	2225	2195	2184	2187	2238	2182	2194	2225
LSC1-7	2686	2669	2099	2902	2282	2077	2703	2701	2697	2691	2697	2699	2702	2695	2697	2696	2694	2696	2689	2697	2696	2699	2696	2693	2696	2697	2689	2120	2846	2190	2176	2175	2185	2215	2172	2231	2166	2203	2203	2178	2220	2203	2175	2166	2166	2227	2166	2176	2203
ATC-11-10	2747	2735	2774	2779	2787	2782	2760	2758	2758	2750	2757	2757	2761	2756	2756	2757	2753	2756	2753	2757	2757	2759	2755	2754	2757	2757	2749	2779	2755	2748	2739	2754	2747	2772	2747	2764	2736	2777	2777	2751	2766	2777	2746	2735	2742	2772	2739	2737	2777
ATC-44-40	2700	2676	2088	2914	2317	460	2730	2728	2725	2716	2724	2726	2728	2723	2722	2723	2721	2724	2718	2724	2723	2726	2722	2720	2724	2724	2714	2129	2853	2208	2189	2207	2201	2253	2189	2261	2186	2236	2236	2193	2257	2236	2186	2183	2198	2241	2186	2188	2236
ATC36-6	2775	2755	2849	2626	2859	2864	2808	2810	2804	2796	2804	2804	2807	2802	2803	2803	2799	2802	2796	2804	2803	2806	2803	2800	2803	2804	2794	2855	2732	2817	2798	2825	2822	2847	2815	2843	2805	2851	2851	2821	2837	2851	2817	2798	2812	2847	2807	2803	2851
ATB-15-29	2702	2678	2162	2908	2254	2173	2723	2722	2718	2710	2720	2717	2723	2716	2716	2719	2714	2717	2710	2720	2719	2722	2716	2714	2717	2720	2708	2064	2851	2163	2140	2158	2155	2193	2151	2205	2140	2189	2189	2143	2217	2189	2143	2141	2148	2210	2145	2138	2189
03-1463	2699	2676	2161	2908	2250	2166	2718	2716	2714	2707	2716	2713	2719	2712	2712	2715	2710	2713	2706	2716	2715	2718	2712	2710	2713	2716	2705	2052	2851	2161	2139	2156	2149	2191	2152	2202	2137	2186	2186	2140	2211	2186	2141	2138	2146	2203	2140	2136	2186
11-1320	2703	2680	2166	2911	2255	2173	2726	2724	2720	2713	2722	2719	2725	2718	2718	2721	2716	2719	2712	2722	2721	2724	2718	2716	2719	2722	2711	2063	2854	2160	2137	2156	2152	2192	2148	2203	2137	2186	2186	2141	2214	2186	2140	2137	2143	2207	2142	2135	2186
S19-604	2705	2681	2167	2906	2259	2173	2725	2723	2719	2712	2721	2718	2724	2717	2717	2720	2715	2718	2711	2721	2720	2723	2717	2715	2718	2721	2710	2064	2850	2163	2140	2160	2154	2198	2154	2208	2143	2191	2191	2145	2221	2191	2144	2140	2150	2212	2147	2138	2191
STEC17-190	2702	2679	2161	2910	2254	2171	2722	2720	2717	2710	2719	2716	2722	2715	2715	2718	2713	2716	2709	2719	2718	2721	2715	2713	2716	2719	2708	2055	2853	2156	2132	2151	2148	2187	2144	2199	2132	2180	2180	2137	2208	2180	2137	2133	2140	2202	2138	2130	2180
STEC2017-254	2702	2679	2161	2910	2254	2171	2722	2720	2717	2710	2719	2716	2722	2715	2715	2718	2713	2716	2709	2719	2718	2721	2715	2713	2716	2719	2708	2055	2853	2156	2132	2151	2148	2187	2144	2199	2132	2180	2180	2137	2208	2180	2137	2133	2140	2202	2138	2130	2180
STEC2017-377	2703	2679	2159	2908	2252	2170	2723	2721	2718	2711	2720	2717	2723	2716	2716	2719	2714	2717	2710	2720	2719	2722	2716	2714	2717	2720	2709	2056	2851	2160	2137	2154	2151	2189	2147	2200	2136	2184	2184	2141	2210	2184	2141	2137	2142	2206	2140	2135	2184
03-1463	2705	2680	2168	2915	2256	2171	2725	2723	2721	2714	2723	2720	2725	2719	2719	2722	2717	2720	2713	2723	2722	2725	2719	2717	2720	2723	2712	2058	2857	2165	2143	2160	2153	2195	2156	2206	2141	2191	2191	2144	2215	2191	2145	2142	2150	2207	2144	2140	2191
11-1320	2709	2684	2173	2918	2261	2178	2733	2731	2727	2720	2729	2726	2731	2725	2725	2728	2723	2726	2719	2729	2728	2731	2725	2723	2726	2729	2718	2069	2860	2164	2141	2160	2156	2196	2152	2207	2141	2191	2191	2145	2218	2191	2144	2141	2147	2211	2146	2139	2191
STEC17-190	2708	2683	2168	2917	2260	2176	2729	2727	2724	2717	2726	2723	2728	2722	2722	2725	2720	2723	2716	2726	2725	2728	2722	2720	2723	2726	2715	2061	2859	2160	2136	2155	2152	2191	2148	2203	2136	2185	2185	2141	2212	2185	2141	2137	2144	2206	2142	2134	2185
STEC2017-254	2708	2683	2168	2917	2260	2176	2729	2727	2724	2717	2726	2723	2728	2722	2722	2725	2720	2723	2716	2726	2725	2728	2722	2720	2723	2726	2715	2061	2859	2160	2136	2155	2152	2191	2148	2203	2136	2185	2185	2141	2212	2185	2141	2137	2144	2206	2142	2134	2185
STEC2017-377	2710	2684	2167	2916	2259	2176	2731	2729	2726	2719	2728	2725	2730	2724	2724	2727	2722	2725	2718	2728	2727	2730	2724	2722	2725	2728	2717	2063	2858	2165	2142	2159	2156	2194	2152	2205	2141	2190	2190	2146	2215	2190	2146	2142	2147	2211	2145	2140	2190
ATB6-118	2838	2814	2867	2875	2882	2880	2838	2837	2833	2825	2833	2832	2836	2831	2831	2832	2828	2831	2826	2833	2832	2835	2831	2829	2832	2833	2823	2876	2827	2850	2831	2856	2850	2874	2851	2866	2838	2879	2879	2854	2866	2879	2847	2834	2845	2875	2840	2833	2879
ATC39-3	2678	2653	2066	2896	2284	1061	2697	2696	2691	2684	2690	2692	2695	2689	2689	2689	2687	2690	2683	2690	2689	2692	2687	2688	2691	2690	2682	2118	2841	2185	2166	2184	2177	2228	2166	2231	2160	2206	2206	2161	2228	2206	2164	2154	2179	2222	2157	2161	2206
ATC-9-6	2698	2675	2091	2908	2278	2108	2730	2727	2723	2715	2723	2723	2727	2721	2720	2722	2720	2722	2715	2723	2722	2725	2720	2719	2722	2723	2713	2110	2854	2175	2156	2159	2170	2213	2157	2220	2153	2192	2192	2161	2223	2192	2162	2150	2153	2214	2147	2151	2192
LSC6-3	2691	2673	2091	2904	2278	2107	2727	2725	2722	2714	2721	2721	2725	2720	2718	2720	2719	2721	2714	2721	2720	2723	2719	2718	2721	2721	2712	2115	2849	2176	2155	2158	2170	2215	2156	2222	2153	2194	2194	2159	2224	2194	2162	2150	2152	2217	2147	2151	2194
ATC-21-17	2833	2813	2854	2862	2878	2875	2834	2833	2830	2823	2829	2829	2834	2828	2828	2828	2825	2828	2823	2829	2828	2831	2829	2826	2829	2829	2821	2863	2815	2837	2817	2841	2836	2859	2836	2850	2824	2865	2865	2839	2852	2865	2835	2821	2832	2861	2825	2821	2865
ATC-20-47	2834	2814	2854	2863	2877	2875	2834	2834	2832	2825	2830	2831	2835	2830	2829	2829	2827	2830	2825	2830	2829	2832	2831	2828	2831	2830	2823	2865	2817	2836	2816	2840	2835	2859	2836	2851	2823	2866	2866	2838	2853	2866	2834	2819	2831	2862	2824	2820	2866
ATB-11-12	2851	2831	2891	2720	2911	2895	2855	2853	2848	2838	2848	2847	2852	2846	2846	2847	2843	2846	2840	2848	2847	2850	2845	2843	2847	2848	2836	2894	2751	2862	2843	2865	2864	2893	2857	2884	2848	2894	2894	2865	2882	2894	2856	2844	2854	2887	2851	2845	2894
2018-166	2665	2644	2156	2859	2207	2167	2685	2682	2674	2667	2675	2675	2679	2672	2673	2675	2670	2673	2667	2675	2675	2677	2673	2671	2673	2675	2666	2126	2812	98	109	262	228	741	249	772	229	560	560	219	764	560	142	69	260	713	229	170	561
LSB-2-27b	1637	2033	2688	2840	2651	2708	1883	1880	1883	1884	1878	1885	1879	1884	1884	1880	1881	1883	1884	1879	1880	1880	1883	1876	1880	1878	1882	2674	2806	2679	2661	2677	2681	2700	2669	2696	2667	2710	2710	2680	2686	2710	2671	2662	2670	2693	2668	2665	2710
ATB-10-31	2706	2664	2063	2910	2274	2166	2726	2726	2721	2715	2721	2722	2726	2719	2719	2720	2718	2721	2713	2721	2720	2723	2720	2718	2720	2721	2713	2147	2851	2216	2202	2214	2215	2246	2208	2250	2194	2232	2232	2205	2247	2232	2205	2199	2203	2249	2191	2199	2232
ATB-14-66	2708	2668	2064	2909	2274	2168	2726	2726	2720	2714	2720	2721	2725	2718	2718	2719	2717	2720	2712	2720	2719	2722	2719	2717	2719	2720	2712	2151	2853	2220	2205	2214	2217	2248	2211	2250	2197	2232	2232	2206	2248	2232	2208	2201	2203	2250	2192	2200	2232
ATC-4-67	826	2047	2704	2854	2697	2731	1893	1886	1900	1896	1894	1901	1895	1900	1901	1893	1901	1901	1898	1895	1894	1896	1896	1897	1898	1894	1893	2693	2809	2684	2664	2687	2684	2708	2674	2701	2668	2723	2723	2681	2697	2723	2674	2662	2675	2708	2668	2670	2723
P14-164	2695	2660	2191	2888	2244	2222	2716	2715	2705	2698	2706	2706	2709	2703	2704	2705	2701	2704	2697	2706	2705	2708	2704	2702	2704	2706	2696	2165	2841	710	695	713	694	447	708	495	706	717	717	687	334	717	684	688	704	280	688	702	718
S19-540	2641	2621	2137	2830	2186	2150	2656	2653	2646	2639	2647	2647	2652	2644	2648	2646	2642	2645	2639	2647	2646	2649	2646	2643	2645	2647	2637	2112	2787	73	121	274	238	748	259	781	240	570	570	230	767	570	153	97	272	725	237	182	571
STEC2017-209	2693	2656	2192	2885	2244	2220	2713	2712	2702	2695	2703	2703	2706	2700	2701	2702	2698	2701	2694	2703	2702	2705	2701	2699	2701	2703	2693	2167	2839	719	706	724	702	455	718	503	715	718	718	695	344	718	689	697	714	288	693	713	719
STEC2018-26	2694	2659	2190	2886	2239	2217	2713	2712	2701	2694	2702	2702	2705	2699	2700	2701	2697	2700	2693	2702	2701	2704	2700	2698	2700	2702	2692	2164	2839	716	704	722	703	457	713	505	711	722	722	694	340	722	689	694	712	288	695	708	723
P14-164	2714	2675	2210	2906	2262	2238	2735	2734	2725	2718	2726	2726	2729	2723	2724	2725	2721	2724	2717	2726	2725	2728	2724	2722	2724	2726	2716	2183	2858	720	706	725	705	455	719	504	717	730	730	698	341	730	695	699	714	287	698	713	731
STEC2017-209	2712	2671	2211	2903	2262	2236	2732	2731	2722	2715	2723	2723	2726	2720	2721	2722	2718	2721	2714	2723	2722	2725	2721	2719	2721	2723	2713	2185	2856	729	717	736	713	463	729	512	726	731	731	706	351	731	700	708	724	295	703	724	732
STEC2018-26	2712	2673	2208	2903	2256	2232	2731	2730	2720	2713	2721	2721	2724	2718	2719	2720	2716	2719	2712	2721	2720	2723	2719	2717	2719	2721	2711	2181	2855	725	714	733	713	465	723	513	721	734	734	704	346	734	699	704	721	294	704	718	735
[truncated: 70 more columns]
